# Supplementary material for: Pivotal role of bZIPs in amylose biosynthesis by genome survey and transcriptome analysis in wheat (Triticum aestivum L.) mutants
Source: Sci Rep. 2018 Nov 22;8:17240. doi: 10.1038/s41598-018-35366-8 (PMC6250691; doi:10.1038/s41598-018-35366-8)
Supplement: Supplementary file 2 — Table S4 [file 41598_2018_35366_MOESM2_ESM.xlsx]

## Sheet: Supplementary Table S4A
Supplementary Table S4: FPKM value of wheat bZIPs (TabZIPs) in three lines varing for amylose content. Three lines are two mutant lines, 'TAC 6' (amylose content -7%) and 'TAC 75' (amylose content -64%), and the parent variety, 'C 306' (amylose content - 26 %). R1 and R2 are two biological replicates data of transciptome sequence data of three lines, which are available at NABI intranet server.
	'C 306'		'TAC 6'		'TAC 75'
TabZIPs	R1	R2	R1	R2	R1	R2
TabZIP1	0.802478	1.11917	3.46939	1.25772	1.70214	1.47003
TabZIP2	0.123316	0.0423393	0.0494888	0	0	0
TabZIP3	0.969858	2.51404	3.92849	1.55695	3.55804	1.40843
TabZIP4	1.35398	3.19997	5.03228	3.65064	5.45102	4.04714
TabZIP5	0.0635811	0.103098	0.0746021	0.0349739	0.108223	0.234601
TabZIP6.1	0	0	0	0	0	0
TabZIP6.2	0	0	0	0	0	0
TabZIP6.3	0	0	0	0	0	0
TabZIP7.1	6.63935e-05	0.340208	6.3845e-06	0.713737	0.550988	2.79904e-05
TabZIP7.2	0.630199	1.19066	1.29376	0.681015	1.07845	1.05429
TabZIP8.1	0.4189	0.26967	0.800691	0.00809204	0.705672	0.693409
TabZIP8.2	0.000408904	0.483358	1.17718	0.461443	0.000130527	0.219683
TabZIP9	0	0	0	0	0	0
TabZIP10	2.36993	2.68448	4.60571	2.15216	4.44445	3.99668
TabZIP11	0.146528	0.604664	3.84713	1.20856	1.30647	2.55609
TabZIP12	1.72699	2.69382	4.67399	3.13821	3.67764	3.21926
TabZIP13.1	1.96089e-06	0	0.0330895	0	0	0.00102929
TabZIP13.2	7.75089e-07	0	0.000133837	0	0	2.53984e-05
TabZIP13.3	4.00674e-07	0	0.00011029	0	0	1.91789e-05
TabZIP13.4	0.0508588	0.0476274	6.61412e-34	0	0.0163428	0.0583044
TabZIP13.5	4.9471e-06	0	0.0255145	0	0	0.0338561
TabZIP14	1.72897	3.81851	6.09412	3.349	5.42267	5.077
TabZIP15	0	0	0	0	0.10668	0.144997
TabZIP16.1	0.213969	1.56064	1.89031	2.0955	2.26991	1.83957
TabZIP16.2	0.606438	0.000115451	0.00178659	0.0039732	0.00279426	0.000292848
TabZIP17.1	0	0.00234259	0	6.15631e-08	0	0
TabZIP17.2	0	0.034557	0	5.94444e-08	0	0
TabZIP17.3	0	4.51525e-34	0	0.0213911	0	0
TabZIP18	0.0467798	4.30516e-05	1.1736	0.000213857	0.203821	0.92264
TabZIP19.1	1.27462	0.0439968	5.27686	0.000288519	3.92434	0.695095
TabZIP19.2	0.000481703	1.23535	0.0677017	1.04315	0.231592	1.98605
TabZIP19.3	0.380167	0.680678	1.09473	0.94386	0.763188	1.22741
TabZIP20.1	0.000180913	3.65657e-07	0.0584675	0.000814868	0	0
TabZIP20.2	0.12299	0.0505533	3.65775e-07	0.0865502	0	0.0317995
TabZIP21	1.38415	2.93872	4.14523	3.90933	4.38491	2.80872
TabZIP22	0	0.132723	0	0.1198	0	0
TabZIP23	0	0	0	0	0	0
TabZIP24	1.50755	1.35513	2.89624	1.38525	3.48069	2.01603
TabZIP25	0	0	0	0	0	0
TabZIP26	0.264212	0.218138	0	0.223553	0.18629	0.277922
TabZIP27	0	0	0	0	0	0
TabZIP28	0.579412	0.464016	1.58594	0.741877	0.925548	1.62874
TabZIP29.1	1.43971e-05	1.96195e-05	0.611793	1.76003e-05	3.30105e-05	0.774806
TabZIP29.2	0.249851	0.716615	0.86613	0.69174	0.700584	0.00124285
TabZIP30.1	0.206702	0.169702	0.922048	0.213381	0.726206	0.335726
TabZIP30.2	5.43639e-57	6.45286e-46	0.077493	0.0168038	0.0858049	0.128849
TabZIP31.1	0.620187	0.183343	0.174333	0.465588	0.628654	0.425494
TabZIP31.2	0.313426	1.07518	0.662707	0.482324	1.409	0.684995
TabZIP31.3	0.32143	0.355497	1.99107e-224	0.335396	0.207536	0.24686
TabZIP31.4	4.96069e-07	0.253524	2.39444e-112	0.0681634	1.43723e-165	0.324233
TabZIP32	1.74744	3.53227	6.02577	2.64552	4.55569	2.69285
TabZIP33	0	0.106768	0	0	0.0695292	0
TabZIP34.1	2.3224e-05	0.114813	0.357523	0.297059	0.414119	8.8964e-13
TabZIP34.2	0	6.76346e-06	0.000102022	0.000134357	1.61201e-05	0.00189941
TabZIP34.3	0.0760808	0.169102	1.61834e-20	1.14642e-43	2.53535e-16	0.238747
TabZIP35	0	0	0	0	0	0
TabZIP36	0.16772	0.250038	1.09054	0.407701	0.360076	0.560408
TabZIP37	0.489696	0.858164	0.854051	0.206316	0.646584	1.38369
TabZIP38.1	3.08454e-53	3.16546e-07	0.124338	0.0806097	0.25405	0.133938
TabZIP38.2	0.0163367	1.59091e-07	6.76827e-37	0.000165233	1.37515e-12	2.60421e-75
TabZIP38.3	2.16512e-70	3.38066e-05	0.000252112	3.13638e-27	3.25484e-14	0.000106656
TabZIP38.4	2.70236e-94	3.77485e-15	0.188054	7.33907e-36	1.56844e-06	2.11244e-25
TabZIP39	0	0	0	0	0	0
TabZIP40	0	0	0	0	0	0
TabZIP41	0	0.0713842	0	0	0	0.0880315
TabZIP42.1	9.08806e-07	7.05622e-07	1.49611e-06	4.09644e-07	6.19651e-07	1.03244e-06
TabZIP42.2	1.62826	2.84645	8.37261	3.45977	4.66117	3.95363
TabZIP42.3	0.225918	0.526632	0.39144	0.629901	0.539258	0.37131
TabZIP43.1	0.18972	0.40462	0.63158	0.406151	0.39788	0.475136
TabZIP43.2	2.89719e-06	3.28052e-06	5.98456e-06	0.00182073	0.000198477	0.000121791
TabZIP44	0	0	0.0575038	0	0	0
TabZIP45	0	0	0	0	0	0
TabZIP46	0	0	0	0	0	0
TabZIP47	0.218252	0.150473	0	0.263489	0.27302	0.177427
TabZIP48.1	0	0.0362426	1.01778e-05	0.183478	2.67681e-05	0.13712
TabZIP48.2	0	0.0366104	1.06186	0.00269291	0.505889	0.13729
TabZIP49	0	0	0.0833772	0	0	0.0857796
TabZIP50.1	2.79544e-25	8.83306e-34	8.81635e-09	0.0387886	5.91361e-61	0.0590472
TabZIP50.2	0.000236102	0.181058	2.16608e-09	9.77873e-05	0.0169117	5.9586e-07
TabZIP50.3	1.09802e-61	7.15971e-25	0.237693	1.96349e-42	0.087473	7.04427e-15
TabZIP51	0.109868	0.310152	0.620441	0.548915	0.313043	0.423839
TabZIP52	2.12294	3.96788	9.30407	3.42753	5.9477	3.7704
TabZIP53	0	0.043523	0	0.0376228	0	0
TabZIP54.1	0.000130263	1.69986e-95	0.0115113	0.37378	8.7733e-38	3.55571e-07
TabZIP54.2	0.321842	0.707057	1.55687	0.676549	1.81262	0.430806
TabZIP54.3	0.397544	0.455643	0.000310946	1.56246e-17	0.239608	6.30514e-16
TabZIP54.4	0.303302	0.0255819	1.65408e-12	1.07152e-17	0.228873	9.48234e-12
TabZIP54.5	3.20024e-05	4.94622e-15	5.23442e-14	0.000173783	0.000321485	0.928016
TabZIP54.6	0.228427	0.202319	1.82913e-42	0.188812	0.129212	1.69354e-52
TabZIP55	0	0	0	0	0	0
TabZIP56.1	0.000233706	1.15294e-06	0.0728758	5.36415e-07	3.12278e-05	0.0259273
TabZIP56.2	0.126705	0.108113	0.371666	0.228507	0.159086	6.20712e-49
TabZIP56.3	7.86561e-06	1.42613e-06	0.0035967	6.65144e-07	0.369329	0.117252
TabZIP57	2.01256	3.6377	9.98768	2.02543	5.25085	4.69119
TabZIP58	0.169183	0.254105	0.0657379	0.345107	0.433201	0.462876
TabZIP59.1	0.0340373	2.37266e-07	0	0.0245271	0.00138696	0.00225083
TabZIP59.2	8.24748e-12	3.68562e-08	0.0241705	2.62757e-11	1.51721e-16	3.25148e-17
TabZIP59.3	7.78359e-05	1.56464e-07	0	0.000210484	6.6585e-07	0.000637187
TabZIP59.4	0.000707355	0.0517121	0	0.0157162	0.0523864	0.0246825
TabZIP59.5	3.30251e-09	3.9743e-08	0	2.44591e-10	5.95271e-13	9.25728e-14
TabZIP59.6	4.26064e-56	0.0336014	0	4.2679e-56	6.22858e-89	0
TabZIP60	0.175575	0.431629	0.542925	0.365028	0.641033	0.272223
TabZIP61	0.0541243	0	0	0	0	0
TabZIP62	0.930588	1.11486	1.58887	0.78426	2.36785	1.71919
TabZIP63	0.913911	0.644008	1.35552	1.18861	1.75126	1.31273
TabZIP64	0.217309	0.295057	0.585038	0.453401	0.564229	0.288599
TabZIP65	0	0	0.0245654	0.0028348	0	0
TabZIP66	1.06698	0.604752	1.97746	0.646203	1.30505	1.10754
TabZIP67	0.187053	0.27738	1.58781	0.0812834	0.314323	0.210182
TabZIP68.1	0.0834228	0.570536	0.00041116	0.400671	1.37452	0.0150486
TabZIP68.2	0.577376	0.172152	1.79443e-16	0.424032	0.21785	1.2562
TabZIP69.1	6.74621e-06	2.86721e-05	0.384016	0.191627	7.11209e-06	7.65826e-06
TabZIP69.2	0.863678	1.29241	1.88556	0.859384	0.943305	1.04328
TabZIP70	0	0	0.110995	0	0	0
TabZIP71	0.692146	0.783576	2.76953	0.74088	1.37806	1.21535
TabZIP72	2.00224	2.86792	8.72244	2.06384	3.48855	4.61361
TabZIP73	0.585481	0.825535	3.235	0.805853	2.09162	1.93535
TabZIP74	0.85266	2.70637	2.03003	0.925295	1.5575	1.77286
TabZIP75	0.280832	0.0574619	2.71877e-05	0.605354	0.166496	0.165811
TabZIP76	0.145637	0.270303	0.272909	0.125323	0.162114	0.390996
TabZIP77.1	1.05833e-30	6.38566e-07	0.127709	0.0252177	1.24712e-37	3.61477e-35
TabZIP77.2	5.5618e-44	2.69714e-18	4.31165e-07	2.29887e-06	7.84448e-05	1.9697e-05
TabZIP77.3	3.99051e-05	2.08314e-18	3.10997e-07	8.16927e-44	2.51812e-05	5.31784e-05
TabZIP77.4	8.21682e-05	1.99981e-18	3.21588e-07	1.21272e-06	1.56093e-05	8.96952e-06
TabZIP77.5	7.08402e-09	0.0501501	1.03536e-09	0.0255985	0.150041	1.48429e-10
TabZIP77.6	0.0708185	0	1.04855e-05	1.91526e-05	0.0729342	0.0231135
TabZIP77.7	0	0.0701992	1.26801e-10	3.73634e-25	6.95828e-57	6.65227e-40
TabZIP77.8	5.38792e-40	1.95009e-17	8.59721e-25	0.0346345	1.79287e-40	0.0344062
TabZIP78	0.354954	0.136994	0.617825	0.642607	0.534661	0.205558
TabZIP79.1	0	0	0	0	0	0
TabZIP79.2	0	0	0	0	0	0
TabZIP80.1	8.86204e-10	0.447075	0.207184	2.51536e-11	0.0634766	7.57324e-09
TabZIP80.2	0.720464	0.331341	1.18253	0.000168418	0.733997	0.584049
TabZIP80.3	1.66858e-12	1.63322e-13	1.15878e-06	0.470031	2.50632e-05	0.387064
TabZIP81	0.30939	2.00208e-30	1.632e-30	0.381658	0.188973	0.266426
TabZIP82	0.0364782	0.0838149	0.000109916	0.269329	0.202706	0.146101
TabZIP83	0	0	0	0	0.0394447	0
TabZIP84.1	5.42516e-07	0.130585	1.28439e-05	1.17081e-06	2.96642e-06	7.29634e-07
TabZIP84.2	0.315913	0.219161	0.237909	0.23726	0.230354	0.424343
TabZIP85	0.273496	0.608975	0.401276	0.339913	0.522677	0.618756
TabZIP86	3.62238	4.47911	8.65787	2.89307	6.40402	6.33206
TabZIP87	0.272308	0.29424	0.272628	0.207142	0.650598	0.376177
TabZIP88	0.251965	0.487246	0.688501	0.353964	0.513499	0.568575
TabZIP89	0	0	0.00345978	0.0321528	0	0
TabZIP90.1	0.311875	0.358098	0.757584	0.330951	0.904716	0.113082
TabZIP90.2	3.63817e-05	6.21763e-06	6.15643e-07	2.63378e-06	5.7297e-06	6.903e-08
TabZIP91.1	0	0	0	0.0230824	0.0319228	0.0491886
TabZIP91.2	1.83524e-62	0.0202335	0.00990278	7.60768e-06	0.0942099	3.06089e-05
TabZIP91.3	0.065735	0.0026388	0.015756	2.10336e-06	0.0123953	2.69718e-05
TabZIP91.4	3.87755e-77	1.951e-17	1.12538e-10	7.50143e-11	2.72367e-35	2.5785e-13
TabZIP91.5	1.95113e-16	3.45233e-18	1.68454e-10	2.50727e-11	5.03756e-36	2.47946e-13
TabZIP92	0	0	0.0855266	0	0	0
TabZIP93.1	0	0	0	0	0	0
TabZIP93.2	0	0	0	0	0	0
TabZIP94	0.480883	0.928252	1.69241	0.641872	1.83646	1.38611
TabZIP95.1	0.500747	0.399113	9.25042e-06	4.68378e-05	0.210277	0.551006
TabZIP95.2	1.06994e-05	2.63045e-06	0.171031	0.169091	0.228869	0.220335
TabZIP96.1	0	0.016307	7.51595e-63	0	0.027344	0
TabZIP96.2	0	0.0160862	0.0541988	0	0.00484733	0
TabZIP96.3	0	0.0287659	5.91859e-05	0	2.79548e-10	0
TabZIP97	0.489565	0.601975	2.4882	0.928643	1.7652	1.46859
TabZIP98	0.388209	0.0813196	0.265357	0.217066	0.358817	0.217781
TabZIP99	0	0	0	0	0	0
TabZIP100	0.0577377	0.148559	0.266273	0	0.120981	0.139249
TabZIP101.1	0	0	2.40011e-08	0	1.51541e-08	0.0304393
TabZIP101.2	0.074579	0.127189	0.246642	0.232724	0.121088	0.102234
TabZIP102	0	0	0.0801431	0	0	0.0798105
TabZIP103	0	0	0.105151	0.0378681	0	0.104464
TabZIP104	0	0.001782	0.00137352	0.0143795	0.00211086	0.020997
TabZIP105	0	0	0	0	0	0
TabZIP106.1	0.504204	0.665947	1.19468	1.20487	1.02464	1.11678
TabZIP106.2	7.97323e-06	0.730494	2.33929e-06	6.57779e-06	8.60572e-06	5.34849e-06
TabZIP107	0	0.0717241	0	0	0	0.0934857
TabZIP108	0.509378	1.86642	2.61912	1.36696	1.84744	1.41925
TabZIP109	1.81766	1.61773	8.17582	2.13538	2.34719	2.8253
TabZIP110	0.071084	0.0452168	0.0850458	0.057904	3.94932e-06	0.000753091
TabZIP111	0.819705	0.726306	1.20828	1.60933	1.4134	0.68738
TabZIP112	0	0.067035	0	0	0	0
TabZIP113	0	0.150148	0.352466	0.032015	0	0.27528
TabZIP114	0.669232	1.01703	1.56538	1.15388	1.07735	0.663453
TabZIP115	0	0	0	0	0	0
TabZIP116	0.591744	0.69622	2.40373	0.763982	0.954158	1.44982
TabZIP117.1	0.16057	0.357352	0.145879	0.013123	3.35113e-06	1.37746e-05
TabZIP117.2	7.83102e-16	5.11608e-09	8.07505e-46	1.46995e-28	4.88859e-05	1.67932e-05
TabZIP117.3	1.73749	1.73273	2.2884	1.98179	1.92237	3.88567e-05
TabZIP118	0.0691358	0.145014	0.0580095	0.126058	0.114551	0
TabZIP119	0.603456	1.39227	2.09259	1.37028	1.67437	0.876697
TabZIP120.1	0	0.000110019	0.0001609	8.79315e-05	0.000349099	2.44587e-05
TabZIP120.2	0	9.05602e-17	1.07496e-25	2.05024e-17	0.0224892	0.0500207
TabZIP120.3	0	0.135107	0.153307	0.0671652	0.0394842	4.65521e-28
TabZIP121	0.537454	0.675685	0.47592	0.227209	0.237645	0.288922
TabZIP122	0	0.0326372	0.0404125	0	0.102122	0.0426093
TabZIP123	0.502743	0.193067	1.63053	0.218076	0.262129	0.543603
TabZIP124	0	0	0	0	0	0
TabZIP125	0	0	0.134789	0	0	0
TabZIP126	0.000307751	0.137518	0.659819	0.000108283	5.01394e-05	0.768954
TabZIP127	0.672314	0.244508	0	0.211241	0.128749	0.539079
TabZIP128	0	0	0	0	0	0.1222
TabZIP129.1	0.126591	0.236514	0.34398	0.158362	0.210607	0.300504
TabZIP129.2	0.0329178	0.13775	1.81261e-05	0.0354602	0.156968	3.09507e-16
TabZIP129.3	0.0393562	0.00161603	5.25299e-08	0.00544506	4.04431e-05	3.59692e-07
TabZIP130.1	1.76028	1.93524	4.96508	2.03454	1.88702	2.24454
TabZIP130.2	1.79043e-06	0.151257	0.404166	7.49025e-07	0.0892443	0.0808789
TabZIP131	8.40535e-05	0.473432	1.44778e-05	5.44778e-05	0.000107165	4.38999e-05
TabZIP132.1	0.0371197	0.882145	1.87909	0.490757	0.000546448	0.945421
TabZIP132.2	0.140641	3.97555e-06	0.000407703	0.000405175	6.16107e-22	3.38622e-05
TabZIP132.3	2.34523e-20	5.49079e-07	0.161277	0.055546	0.057543	0.0796223
TabZIP133	0	0.403097	0	0.204091	0.199549	0.182114
TabZIP134	0	0	0	0	0	0
TabZIP135	0.892152	1.58354	3.39532	1.08704	3.32088	1.52322
TabZIP136.1	2.00562	3.925	0.00130044	1.5044	3.464	3.17658
TabZIP136.2	0.000574503	0.00077594	2.06905	1.32394	0.00114475	0.000404898
TabZIP137	0.148344	0.225061	0.178033	2.16281e-05	6.09087e-19	3.94689e-05
TabZIP138	2.85191e-07	1.01966e-07	0.401445	0.0640349	1.32605e-14	0.341387
TabZIP139.1	0.000429401	0.0002431	7.741e-05	0.233004	0.000136024	4.87472e-05
TabZIP139.2	0.545694	0.48308	1.19202	0.338179	0.871216	0.840226
TabZIP140	0	2.88757e-05	0.394388	0.0883923	0.374129	0.63413
TabZIP141	0	0	0	0	0	0
TabZIP142.1	5.26632e-13	2.50234e-11	0.352645	0.0736179	0.112945	0.549813
TabZIP142.2	0.000117522	0.357432	0.601505	3.73445e-05	0.248546	0.0418698
TabZIP143	0.136339	0.242657	0.430428	0.274443	0.161452	2.92529e-38
TabZIP144	0.105907	0.236358	0.0888873	0	0	0
TabZIP145.1	0	6.97914e-06	0	0	6.47651e-06	0
TabZIP145.2	0	0.0491979	0	0	0.171318	0
TabZIP145.3	0	7.2534e-07	0	0	3.9788e-10	0
TabZIP146	0.350961	0.938606	0.377813	0.809984	0.81262	0.493328
TabZIP147.1	7.15682e-16	0.181977	0.144663	2.37747e-05	0.00158106	0.149579
TabZIP147.2	1.48769e-23	7.59582e-07	1.59884e-07	1.93244e-08	1.90383e-16	4.32188e-08
TabZIP148	0.412199	0.232188	0	0.114412	0.20419	0.234942
TabZIP149	0.0837024	0.181276	0.210723	0.366272	0	0.0697749
TabZIP150	0.0478248	0.179107	0.406399	0.180068	0.223203	0.0383274
TabZIP151	0.941976	2.23941	3.88696	1.79909	2.06582	2.30441
TabZIP152	0.302237	0.162483	2.77965	0.264379	0.762461	0.699899
TabZIP153	6.67852	8.16756	34.4775	5.53357	12.6274	13.6896
TabZIP154	0.292911	0.271291	0.4811	0.228421	0.377961	0.495525
TabZIP155.1	0	0.000454231	2.64332e-05	0.100397	3.82532e-05	1.44727e-12
TabZIP155.2	0	0.214534	1.62171e-10	7.70239e-05	0.422363	4.57366e-06
TabZIP155.3	0	2.06219e-14	0.201359	0.215277	0.11793	0.0715864
TabZIP156	0.545498	0.606039	0.0450312	0.181745	0.367076	0.644635
TabZIP157.1	0	0.106736	1.24574e-11	0.0714838	1.45046e-08	8.28419e-10
TabZIP157.2	0	9.777e-13	0.0651042	3.69793e-11	0.0573944	0.0395085
TabZIP157.3	0	4.44231e-14	0.000204846	1.94891e-11	9.69202e-12	5.12895e-05
TabZIP157.4	0.0233248	0.0712759	0.115494	0.0582743	0.0257509	0.0587001
TabZIP158	0.56621	1.14274	1.48137	0.92765	1.61567	1.19181
TabZIP159.1	0.214954	0.309211	0.0895895	0.191066	1.22338e-11	0.101145
TabZIP159.2	1.18849e-09	2.81218e-09	0.000495377	0.222048	0.437845	2.90817e-09
TabZIP160	0.638979	0.203967	0.54367	0.296786	0.561952	0.455375
TabZIP161	0	0	0.0556674	0.0396536	0.155437	0
TabZIP162	0.333595	0.417782	0.607114	0.539821	0.513791	0.393185
TabZIP163	0.181135	0.936679	0.676332	1.25708	1.39431	0.656969
TabZIP164	0.168311	0.323605	1.46664	0.2532	0.424358	0.618612
TabZIP165	0.0806327	0	0.0664475	0.0485903	0.0674912	0
TabZIP166	0	0	0	0.058034	0.0811038	0
TabZIP167.1	0.393715	0.442967	0.000808313	0.00638643	1.04683	0.67082
TabZIP167.2	7.68339e-05	1.02538e-07	6.90457e-18	3.40333e-15	1.74005e-09	0.187645
TabZIP168	0	0	0	0	0	0
TabZIP169	0.0510523	0.230078	0.196929	0.225388	0.212939	0.326808
TabZIP170.1	0.4164	0.116555	0.641189	0.0787364	0.000156223	0.366332
TabZIP170.2	3.61671e-05	0.401354	0.730196	0.20157	0.24583	0.24479
TabZIP171.1	6.92535e-05	5.75488e-05	7.87226e-05	3.36743e-05	6.41555e-05	0.000110772
TabZIP171.2	2.16405	3.49491	2.9669	2.44708	5.03235	3.06391
TabZIP172.1	0.347107	0.0507374	6.30088e-06	0.0830778	0.205789	9.58048e-07
TabZIP172.2	1.17712e-05	1.31975e-07	1.56113e-06	0.0006082	6.90844e-07	4.70657e-07
TabZIP172.3	0.210009	0.0729487	0.438052	0.0907486	0.261377	0.154865
TabZIP172.4	3.15427e-09	0.0556206	0.409045	0.25341	0.076636	0.391527
TabZIP173.1	0.180194	0.502051	0.364106	0.196992	0.54951	0.341482
TabZIP173.2	9.71499e-06	0.000268241	5.40776e-06	7.78522e-06	1.89876e-05	0.346708
TabZIP174	7.05195	6.65269	31.6857	5.33074	9.06174	12.9989
TabZIP175.1	0.074611	0.309674	1.40043	0.13784	0.286152	0.0945824
TabZIP175.2	1.21835e-09	1.02552e-06	4.0131e-06	0.038549	1.44189e-07	4.94551e-10
TabZIP175.3	0.359615	0.679017	1.65509	0.576032	1.69259	1.23809
TabZIP176	0	0.0853049	0	0	0	0
TabZIP177	0.0782308	0.107772	0.191398	0.0681595	0.236433	0.130065
TabZIP178.1	2.40407e-82	2.68746e-55	2.92048e-22	3.87852e-145	3.41781e-185	1.00228e-32
TabZIP178.2	0.358972	2.53579e-23	0.406512	7.41232e-19	2.89501e-33	0.329905
TabZIP178.3	0.0065389	0.519536	0.000133286	0.657581	0.143482	1.22364e-20
TabZIP179	0.0806892	0.05885	0.348589	0	0.0734937	0
TabZIP180	0.589902	1.48456	2.77297	0.981823	2.30862	1.64341
TabZIP181	2.29705	2.39521	5.32192	1.6728	5.91637	2.5222
TabZIP182	0	0	0	0	0	0
TabZIP183.1	1.09677e-06	0.0620203	9.79808e-06	5.16114e-07	0.060519	2.35314e-05
TabZIP183.2	0.438505	0.672619	1.75923	0.31016	1.19545	1.10315
TabZIP184.1	0.152931	0.130941	0	0.111966	4.02108e-46	0.0663576
TabZIP184.2	2.13548e-33	4.00692e-10	0	1.64464e-27	0.223198	0.123803
TabZIP185	1.615	1.5456	4.22788	1.86108	5.64254	1.5934
TabZIP186	0	0.321185	0.229078	0.138806	0.598378	0.0493772
TabZIP187	0	0	0	0	0	0
TabZIP188.1	0.641807	2.02997e-12	1.01342e-13	0.000467388	0.785302	2.28683e-33
TabZIP188.2	0.00196972	3.77846e-15	7.25282e-05	0.159962	0.00338919	1.13049e-17
TabZIP188.3	0.316137	1.28293	0.37843	2.84804e-06	1.41689e-05	0.223763
TabZIP188.4	5.15659e-16	0.00150656	1.30832	0.728272	1.43494	0.613693
TabZIP188.5	0.0817653	2.95686e-05	0.212032	0.0472506	1.06087e-05	0.00155401
TabZIP188.6	9.92094e-18	0.250216	1.42571e-10	0.147349	0.22672	0.234329
TabZIP189.1	2.70676e-05	2.1367e-05	0.535595	6.66722e-05	0.00227771	3.81104e-05
TabZIP189.2	0.0471733	1.66083e-10	0.157062	0.170141	1.87064e-18	1.18938e-17
TabZIP189.3	0.000715726	0.251938	5.3916e-05	1.2213e-05	1.02622	7.12205e-06
TabZIP190.1	7.93119e-06	3.29025e-06	0.23184	1.01436e-06	1.31562e-06	1.498e-18
TabZIP190.2	0.307857	0.353998	0.571325	0.168621	0.894189	0.359815
TabZIP190.3	0.0466487	0.244693	0.683012	0.217063	0.23648	0.213193
TabZIP191	0	0	0	0	0	0
TabZIP192	1.62639	2.79893	5.30479	3.02756	5.6914	2.17431
TabZIP193.1	4.51599e-09	0.000428035	5.44824e-05	0.713439	1.46638	3.42051e-17
TabZIP193.2	0.193578	0.614666	0.289643	0.275433	2.37511e-21	0.68016
TabZIP193.3	2.71106	2.0486	4.70889	1.95151	3.60556	3.45281
TabZIP193.4	0.00356259	0.824676	2.23739	0.00136525	2.3442	0.00305343
TabZIP194.1	0.000128468	0.683745	0.860657	0.000300642	1.12005	0.400988
TabZIP194.2	0.838433	0.146761	4.30857e-05	0.568132	1.06639	0.410053
TabZIP194.3	3.02848e-18	0.284889	0.303883	0.35873	0.000109916	6.96047e-06
TabZIP195	0	0.244358	0.0507753	0.0351211	0.0863768	0
TabZIP196	0	0	0.55035	0	0	0.262436
TabZIP197	0	0	0.0457601	0.0308477	0	0
TabZIP198.1	7.74168e-06	0.298948	0.322182	0.102267	0.73756	0.154048
TabZIP198.2	1.29777	2.81989	3.32799	2.13748	3.77224	2.62669
TabZIP199	0.0566513	3.54984e-08	0.0318283	5.19251e-08	0.0584617	1.05254e-06
TabZIP200	0	0	0	0	0	0
TabZIP201	0.521756	0.909318	3.27949	1.01615	1.82222	1.00761
TabZIP202	0	0.0697058	0	0	0	0
TabZIP203	0	0	0.0581557	0	0	0.0306186
TabZIP204.1	1.01373	1.68436	3.22292	2.05187	4.71009	2.56658
TabZIP204.2	1.33535e-07	0.0448639	0.212102	0.108493	0.200968	0.0715925
TabZIP205	0	0.0998704	0.23453	0	0.134829	0
TabZIP206	2.17819	2.89293	1.62025	2.42003	4.87319	2.17305
TabZIP207	0.0868464	0.0884605	0.177638	0.0247313	0.22417	0.14829
TabZIP208	0	0	0.04233	0	0	0
TabZIP209.1	0.000687883	1.24604	1.58596	1.64928	3.49558	1.22753
TabZIP209.2	0.831966	0.00498394	6.74011e-05	0.000458273	0.000437885	3.46107e-05
TabZIP210	0	0	0.313232	0.0589726	0.085681	0.313755
TabZIP211	1.30723	1.78569	2.62102	1.62344	4.74795	2.42996
TabZIP212	0.548999	0.341456	1.32394	0.750607	1.56452	0.824954
TabZIP213	0	0.0245066	0.0310561	0	0	0
TabZIP214	0	0	0	0	0	0
TabZIP215	0	0	0	0	0	0
TabZIP216	0	0.0360049	0	0	0.0384474	0
TabZIP217.1	0.390632	0.522128	0.000337925	0.581627	0.819796	0.00062178
TabZIP217.2	0.392167	0.522393	1.00451	0.12006	0.820385	1.47529
TabZIP218	0.504853	0.996556	1.3679	1.12065	1.72608	1.35367
TabZIP219.1	1.40309e-05	3.30143e-05	0.942971	1.18056e-05	2.62528e-05	1.7565e-05
TabZIP219.2	1.57903	2.85366	1.70255	2.02065	4.47743	2.63974
TabZIP220.1	0	0	0	0	0.000309159	0.00577434
TabZIP220.2	0	0	0	0	0.0860708	0.146492
TabZIP221	0	0	0	0	0	0
TabZIP222	0	0	0	0	0	0
TabZIP223	0.374112	0.55742	1.40229	0.529698	1.50866	0.740997
TabZIP224	0	0.0245009	0.0599692	0.0210564	0.0265204	0
TabZIP225	0.961917	1.87819	2.55122	1.63654	3.21444	1.79719
TabZIP226.1	0.1344	0.000109716	0.49837	0.0887999	3.65038e-06	0.151938
TabZIP226.2	1.02736e-09	2.03983e-20	0.875304	1.53577e-16	0.136386	7.53411e-16
TabZIP226.3	0.233592	0.451632	0.418756	0.352923	0.118205	0.376725
TabZIP227	0.31799	0.363729	0.00430906	0.206482	0.442614	0.558084
TabZIP228.1	0	1.85116e-27	3.51109e-18	0	1.75225e-31	2.52648e-27
TabZIP228.2	0	0.0555252	0.199783	0.0480279	0.0622406	0.0674986
TabZIP228.3	0	1.04027e-13	5.13487e-06	5.85399e-27	6.65033e-22	5.82132e-15
TabZIP229.1	0	0	0.0551003	0	9.2071e-09	0
TabZIP229.2	0	0	0.0489198	0	0.0831838	0
TabZIP229.3	0	0	0.00383106	0	9.48767e-07	0
TabZIP230	0.220106	0.609517	1.00933	0.452944	0.671195	0.606211
TabZIP231.1	0.229379	0.455161	2.04093	0.439458	1.20476	0.841734
TabZIP231.2	3.28167e-13	0.0674791	0.251827	0.0675633	0.0404856	0.0715708
TabZIP232.1	0.818439	0.91983	0.887356	0.757062	1.05861	0.444932
TabZIP232.2	2.56644e-05	1.09627	0.552857	0.887024	0.480622	0.698483
TabZIP233	0.568681	0.0829435	1.17474	0.220608	0	0.278166
TabZIP234	0	0.0375323	0	0	0	0
TabZIP235.1	2.31731e-07	0.264077	3.72999e-06	7.40992e-07	0.0927436	2.11114e-05
TabZIP235.2	0.364847	0.225172	0.20886	0.323944	0.440955	0.156564
TabZIP236	0.373406	0.60128	1.52459	0.513588	1.4732	0.917075
TabZIP237.1	4.43006e-35	0.117178	0.408955	5.64233e-96	2.94053e-47	3.5089e-48
TabZIP237.2	0.000300185	0.261374	0.139099	0.412081	1.12967	0.875091
TabZIP237.3	0.153138	0.00218068	2.88178e-06	1.60794e-30	8.62158e-57	1.70445e-74
TabZIP238.1	0	0	0.221922	0	0	0.00017349
TabZIP238.2	0	0	2.29605e-06	0	0	0.0382189

## Sheet: Supplementary Figure S4B
Supplementary Table S4B: Differential ratio of log2 fold. Mutant lines low amylose ('TAC 6' amylose content ≈ 7 %), high amylose ('TAC 75' amylose content ≈ 64 %) a- parent ('C 306' amylose content ≈ 26 %). Comparative differential log2 fold expression >2 fold were calculated using FPKM mean data values of biological replicates R1 a- R2 in 'TAC 75' vs 'TAC 6', 'TAC 75' vs 'C 306' a- 'TAC 6' vs 'C…
TabZIPs	'TAC 75' vs 'TAC 6'	'TAC 75' vs 'C 306'	'TAC 6' vs 'C 306'		TabZIP	'TAC 75' vs 'C 306'	'TAC 75' vs 'TAC 6'	'TAC 6' vs 'C 306'		TabZIPs	'TAC 6' vs 'C 306'	'TAC 75' vs' TAC 6'	'TAC 75' vs 'C 306'
TabZIP96.1	201.179	0.745733	-200.433		TabZIP30.2	147.899	1.18673	146.712		TabZIP30.2	146.712	1.18673	147.899
TabZIP13.4	106.476	-0.399833	-106.876		TabZIP50.1	77.4831	0.606236	76.8769		TabZIP178.1	109.744	-34.7622	74.9814
TabZIP184.2	87.4473	29.6898	-57.7575		TabZIP50.3	76.6933	-1.44219	78.1355		TabZIP17.3	105.224	-	-
TabZIP117.2	78.564	13.6481	-64.9159		TabZIP178.1	74.9814	-34.7622	109.744		TabZIP50.3	78.1355	-1.44219	76.6933
TabZIP34.3	63.6776	-0.0383752	-63.716		TabZIP77.8	50.648	-0.00954128	50.6576		TabZIP50.1	76.8769	0.606236	77.4831
TabZIP120.2	51.6513	49.5082	-2.14308		TabZIP120.2	49.5082	51.6513	-2.14308		TabZIP77.8	50.6576	-0.00954128	50.648
TabZIP167.2	45.6451	11.2521	-34.3931		TabZIP77.2	45.0485	5.16788	39.8806		TabZIP38.4	45.5017	-16.8715	28.6303
TabZIP54.4	37.0097	-0.523031	-37.5327		TabZIP155.3	43.0632	-1.13646	44.1997		TabZIP155.3	44.1997	-1.13646	43.0632
TabZIP101.1	20.2744	-	-		TabZIP80.3	37.6205	-0.280094	37.9006		TabZIP77.2	39.8806	5.16788	45.0485
TabZIP173.2	14.6817	10.2847	-4.39701		TabZIP157.2	36.5284	0.573789	35.9546		TabZIP80.3	37.9006	-0.280094	37.6205
TabZIP235.1	14.3407	-1.50931	-15.85		TabZIP142.1	34.5944	0.636739	33.9577		TabZIP157.2	35.9546	0.573789	36.5284
TabZIP238.2	14.0228	-	-		TabZIP157.3	30.1047	-1.9978	32.1025		TabZIP142.1	33.9577	0.636739	34.5944
TabZIP189.3	13.9217	2.02212	-11.8996		TabZIP184.2	29.6898	87.4473	-57.7575		TabZIP157.3	32.1025	-1.9978	30.1047
TabZIP95.1	13.7284	-0.241268	-13.9697		TabZIP38.4	28.6303	-16.8715	45.5017		TabZIP228.1	30.8208	-30.372	0.448799
TabZIP183.1	12.5191	-0.034817	-12.5539		TabZIP226.2	26.9842	-2.68209	29.6663		TabZIP226.2	29.6663	-2.68209	26.9842
TabZIP155.2	12.4209	0.977293	-11.4436		TabZIP159.2	26.7056	0.976334	25.7293		TabZIP159.2	25.7293	0.976334	26.7056
TabZIP54.5	12.3831	14.8242	2.44103		TabZIP38.1	20.2252	0.920756	19.3044		TabZIP228.3	25.5569	-29.7163	-4.15947
TabZIP77.6	11.6621	0.439625	-11.2225		TabZIP138	19.7501	-0.447311	20.1974		TabZIP91.4	23.1966	-9.50655	13.69
TabZIP188.1	10.7144	0.291108	-10.4233		TabZIP132.3	17.9305	-0.660602	18.5911		TabZIP138	20.1974	-0.447311	19.7501
TabZIP54.3	9.5898	-1.83219	-11.422		TabZIP56.3	15.6764	7.0796	8.59678		TabZIP91.5	19.8945	-9.60829	10.2862
TabZIP77.3	7.97707	0.973537	-7.00353		TabZIP140	15.0917	1.06243	14.0292		TabZIP59.2	19.3226	-46.8987	-27.5761
TabZIP167.1	7.89928	1.03768	-6.86159		TabZIP95.2	15.0404	0.401318	14.6391		TabZIP38.1	19.3044	0.920756	20.2252
TabZIP50.2	7.43418	-3.42219	-10.8564		TabZIP54.5	14.8242	12.3831	2.44103		TabZIP132.3	18.5911	-0.660602	17.9305
TabZIP56.3	7.0796	15.6764	8.59678		TabZIP29.1	14.4754	0.340811	14.1346		TabZIP77.1	17.8696	-111.7	-93.8299
TabZIP77.2	5.16788	45.0485	39.8806		TabZIP91.4	13.69	-9.50655	23.1966		TabZIP175.2	15.1965	-18.0236	-2.8271
TabZIP77.4	4.00176	-1.74116	-5.74292		TabZIP117.2	13.6481	78.564	-64.9159		TabZIP95.2	14.6391	0.401318	15.0404
TabZIP91.2	3.24933	2.2196	-1.02973		TabZIP13.5	12.7405	0.408098	12.3324		TabZIP190.1	14.3346	-17.427	-3.09244
TabZIP34.2	3.01857	8.14577	5.1272		TabZIP193.1	11.7422	1.03929	10.7029		TabZIP219.1	14.2909	-14.3934	-0.10253
TabZIP77.5	2.55123	1.58103	-0.970193		TabZIP167.2	11.2521	45.6451	-34.3931		TabZIP29.1	14.1346	0.340811	14.4754
TabZIP59.4	2.2939	0.556046	-1.73785		TabZIP188.4	10.4092	0.00850457	10.4007		TabZIP13.1	14.0426	-5.00665	9.03593
TabZIP31.4	2.24996	0.354906	-1.89506		TabZIP91.5	10.2862	-9.60829	19.8945		TabZIP140	14.0292	1.06243	15.0917
TabZIP227	2.24712	0.553758	-1.69336		TabZIP173.2	10.2847	14.6817	-4.39701		TabZIP69.1	13.9884	-15.2502	-1.26179
TabZIP156	2.15746	-0.186764	-2.34422		TabZIP13.1	9.03593	-5.00665	14.0426		TabZIP189.1	13.433	-7.85365	5.57934
TabZIP129.2	2.14546	-0.12072	-2.26618		TabZIP34.2	8.14577	3.01857	5.1272		TabZIP13.5	12.3324	0.408098	12.7405
TabZIP136.1	2.14087	0.163126	-1.97775		TabZIP56.1	6.78827	-1.48924	8.27751		TabZIP54.1	11.5303	-20.0474	-8.51707
TabZIP175.1	-2.01445	-0.0133917	2.00106		TabZIP43.2	5.69606	-2.5119	8.20796		TabZIP136.2	11.2949	-11.0964	0.198508
TabZIP147.2	-2.05191	-4.13547	-2.08357		TabZIP13.3	5.58095	-2.52371	8.10466		TabZIP193.1	10.7029	1.03929	11.7422
TabZIP143	-2.12625	-1.23108	0.895177		TabZIP189.1	5.57934	-7.85365	13.433		TabZIP188.4	10.4007	0.00850457	10.4092
TabZIP178.3	-2.19659	-1.8744	0.322193		TabZIP13.2	5.03423	-2.39767	7.4319		TabZIP56.3	8.59678	7.0796	15.6764
TabZIP179	-2.24583	-0.924978	1.32086		TabZIP18	4.58844	-0.0594063	4.64785		TabZIP139.1	8.43708	-10.3009	-1.8638
TabZIP233	-2.32661	-1.22809	1.09851		TabZIP48.2	4.13489	-0.726955	4.86185		TabZIP20.1	8.35325	-	-
TabZIP13.2	-2.39767	5.03423	7.4319		TabZIP104	3.69681	0.552755	3.14406		TabZIP56.1	8.27751	-1.48924	6.78827
TabZIP120.3	-2.48125	-1.77476	0.706494		TabZIP172.4	3.07332	-0.500812	3.57413		TabZIP43.2	8.20796	-2.5119	5.69606
TabZIP43.2	-2.5119	5.69606	8.20796		TabZIP59.3	3.03182	1.59951	1.43231		TabZIP13.3	8.10466	-2.52371	5.58095
TabZIP13.3	-2.52371	5.58095	8.10466		TabZIP237.2	2.93759	1.86283	1.07475		TabZIP155.1	7.78845	-11.3582	-3.56977
TabZIP226.2	-2.68209	26.9842	29.6663		TabZIP204.2	2.60295	-0.234175	2.83712		TabZIP13.2	7.4319	-2.39767	5.03423
TabZIP59.1	-2.75324	-3.22599	-0.47275		TabZIP126	2.48015	0.220684	2.25946		TabZIP188.2	6.34425	-5.5613	0.78295
TabZIP8.2	-2.89813	-1.13803	1.7601		TabZIP11	2.3623	-0.388351	2.75065		TabZIP172.2	5.67883	-9.03611	-3.35728
TabZIP149	-3.04778	-1.92509	1.12268		TabZIP91.2	2.2196	3.24933	-1.02973		TabZIP34.2	5.1272	3.01857	8.14577
TabZIP96.2	-3.483	-1.73056	1.75244		TabZIP122	2.14879	1.8405	0.308284		TabZIP48.2	4.86185	-0.726955	4.13489
TabZIP132.2	-4.58529	-12.0201	-7.4348		TabZIP189.3	2.02212	13.9217	-11.8996		TabZIP18	4.64785	-0.0594063	4.58844
TabZIP13.1	-5.00665	9.03593	14.0426		TabZIP184.1	-2.09691	-0.754727	-1.34218		TabZIP172.4	3.57413	-0.500812	3.07332
TabZIP188.2	-5.5613	0.78295	6.34425		TabZIP159.1	-2.3736	-1.47238	-0.901221		TabZIP104	3.14406	0.552755	3.69681
TabZIP129.3	-7.06015	-9.97176	-2.91161		TabZIP20.2	-2.44822	-1.44454	-1.00368		TabZIP38.3	2.89869	-1.2411	1.65759
TabZIP188.5	-7.37257	-5.70813	1.66444		TabZIP91.3	-2.46051	-0.343165	-2.11735		TabZIP204.2	2.83712	-0.234175	2.60295
TabZIP110	-7.56092	-7.26328	0.297648		TabZIP80.1	-2.81622	-1.70662	-1.1096		TabZIP189.2	2.79414	-54.4001	-51.6059
TabZIP189.1	-7.85365	5.57934	13.433		TabZIP175.2	-2.8271	-18.0236	15.1965		TabZIP11	2.75065	-0.388351	2.3623
TabZIP59.5	-8.47407	-15.9334	-7.45935		TabZIP188.3	-2.8371	-0.757974	-2.07912		TabZIP152	2.71155	-1.05768	1.65386
TabZIP172.2	-9.03611	-3.35728	5.67883		TabZIP90.2	-2.87702	0.835553	-3.71258		TabZIP34.1	2.511	-0.660529	1.85047
TabZIP91.4	-9.50655	13.69	23.1966		TabZIP190.1	-3.09244	-17.427	14.3346		TabZIP54.5	2.44103	12.3831	14.8242
TabZIP91.5	-9.60829	10.2862	19.8945		TabZIP59.1	-3.22599	-2.75324	-0.47275		TabZIP48.1	2.33993	-0.419966	1.91996
TabZIP139.1	-10.3009	-1.8638	8.43708		TabZIP172.2	-3.35728	-9.03611	5.67883		TabZIP126	2.25946	0.220684	2.48015
TabZIP238.1	-10.321	-	-		TabZIP50.2	-3.42219	7.43418	-10.8564		TabZIP231.2	2.24281	-1.5111	0.731712
TabZIP136.2	-11.0964	0.198508	11.2949		TabZIP155.1	-3.56977	-11.3582	7.78845		TabZIP228.2	2.15803	-0.933625	1.2244
TabZIP155.1	-11.3582	-3.56977	7.78845		TabZIP147.2	-4.13547	-2.05191	-2.08357		TabZIP226.1	2.12607	-1.95026	0.175807
TabZIP229.3	-11.9794	-	-		TabZIP228.3	-4.15947	-29.7163	25.5569		TabZIP175.1	2.00106	-2.01445	-0.0133917
TabZIP137	-12.1393	-13.2077	-1.06842		TabZIP188.5	-5.70813	-7.37257	1.66444		TabZIP19.1	2.00073	-0.192042	1.80869
TabZIP194.3	-12.469	-11.2512	1.21777		TabZIP110	-7.26328	-7.56092	0.297648		TabZIP188.3	-2.07912	-0.757974	-2.8371
TabZIP117.1	-13.1806	-14.8843	-1.70369		TabZIP16.2	-7.61824	-0.89976	-6.71847		TabZIP147.2	-2.08357	-2.05191	-4.13547
TabZIP219.1	-14.3934	-0.10253	14.2909		TabZIP54.1	-8.51707	-20.0474	11.5303		TabZIP91.3	-2.11735	-0.343165	-2.46051
TabZIP69.1	-15.2502	-1.26179	13.9884		TabZIP129.3	-9.97176	-7.06015	-2.91161		TabZIP127	-2.11775	1.66059	-0.457165
TabZIP38.4	-16.8715	28.6303	45.5017		TabZIP209.2	-10.7906	-0.153867	-10.6368		TabZIP120.2	-2.14308	51.6513	49.5082
TabZIP190.1	-17.427	-3.09244	14.3346		TabZIP145.3	-10.8321	-	-		TabZIP172.1	-2.25956	1.30853	-0.951032
TabZIP96.3	-17.6918	-26.6167	-8.92489		TabZIP194.3	-11.2512	-12.469	1.21777		TabZIP129.2	-2.26618	2.14546	-0.12072
TabZIP175.2	-18.0236	-2.8271	15.1965		TabZIP131	-11.614	1.13143	-12.7455		TabZIP156	-2.34422	2.15746	-0.186764
TabZIP54.1	-20.0474	-8.51707	11.5303		TabZIP132.2	-12.0201	-4.58529	-7.4348		TabZIP148	-2.49369	1.94042	-0.553273
TabZIP157.1	-22.1525	-22.7309	-0.578359		TabZIP137	-13.2077	-12.1393	-1.06842		TabZIP129.3	-2.91161	-7.06015	-9.97176
TabZIP229.1	-22.5128	-	-		TabZIP117.1	-14.8843	-13.1806	-1.70369		TabZIP90.2	-3.71258	0.835553	-2.87702
TabZIP38.2	-26.8403	-33.4678	-6.62748		TabZIP84.1	-15.1086	-1.92288	-13.1858		TabZIP173.2	-4.39701	14.6817	10.2847
TabZIP228.3	-29.7163	-4.15947	25.5569		TabZIP106.2	-15.6759	0.646057	-16.322		TabZIP77.4	-5.74292	4.00176	-1.74116
TabZIP228.1	-30.372	0.448799	30.8208		TabZIP59.5	-15.9334	-8.47407	-7.45935		TabZIP38.2	-6.62748	-26.8403	-33.4678
TabZIP178.1	-34.7622	74.9814	109.744		TabZIP157.1	-22.7309	-22.1525	-0.578359		TabZIP16.2	-6.71847	-0.89976	-7.61824
TabZIP59.2	-46.8987	-27.5761	19.3226		TabZIP96.3	-26.6167	-17.6918	-8.92489		TabZIP167.1	-6.86159	7.89928	1.03768
TabZIP189.2	-54.4001	-51.6059	2.79414		TabZIP59.2	-27.5761	-46.8987	19.3226		TabZIP77.3	-7.00353	7.97707	0.973537
TabZIP77.7	-97.2666	-126.311	-29.0443		TabZIP38.2	-33.4678	-26.8403	-6.62748		TabZIP132.2	-7.4348	-4.58529	-12.0201
TabZIP59.6	-109.078	-288.117	-179.039		TabZIP189.2	-51.6059	-54.4001	2.79414		TabZIP59.5	-7.45935	-8.47407	-15.9334
TabZIP77.1	-111.7	-93.8299	17.8696		TabZIP77.1	-93.8299	-111.7	17.8696		TabZIP96.3	-8.92489	-17.6918	-26.6167
TabZIP237.1	-153.122	-151.319	1.80324		TabZIP77.7	-126.311	-97.2666	-29.0443		TabZIP188.1	-10.4233	10.7144	0.291108
TabZIP237.3	-167.837	-183.555	-15.7179		TabZIP237.1	-151.319	-153.122	1.80324		TabZIP209.2	-10.6368	-0.153867	-10.7906
					TabZIP237.3	-183.555	-167.837	-15.7179		TabZIP50.2	-10.8564	7.43418	-3.42219
					TabZIP59.6	-288.117	-109.078	-179.039		TabZIP77.6	-11.2225	11.6621	0.439625
										TabZIP54.3	-11.422	9.5898	-1.83219
										TabZIP155.2	-11.4436	12.4209	0.977293
										TabZIP189.3	-11.8996	13.9217	2.02212
										TabZIP183.1	-12.5539	12.5191	-0.034817
										TabZIP131	-12.7455	1.13143	-11.614
										TabZIP84.1	-13.1858	-1.92288	-15.1086
										TabZIP95.1	-13.9697	13.7284	-0.241268
										TabZIP17.1	-15.2157	-	-
										TabZIP237.3	-15.7179	-167.837	-183.555
										TabZIP235.1	-15.85	14.3407	-1.50931
										TabZIP106.2	-16.322	0.646057	-15.6759
										TabZIP17.2	-19.149	-	-
										TabZIP77.7	-29.0443	-97.2666	-126.311
										TabZIP167.2	-34.3931	45.6451	11.2521
										TabZIP54.4	-37.5327	37.0097	-0.523031
										TabZIP184.2	-57.7575	87.4473	29.6898
										TabZIP34.3	-63.716	63.6776	-0.0383752
										TabZIP117.2	-64.9159	78.564	13.6481
										TabZIP13.4	-106.876	106.476	-0.399833
										TabZIP59.6	-179.039	-109.078	-288.117
										TabZIP96.1	-200.433	201.179	0.745733
